# Supplementary material for: Tailoring Mesalazine Nanosuspension Using Chitosan Polyelectrolyte Complexes with Alginate and Alginate/Hydroxypropyl-Methylcellulose Phthalate
Source: Pharmaceutics. 2024 Nov 21;16(12):1489. doi: 10.3390/pharmaceutics16121489 (PMC11676705; doi:10.3390/pharmaceutics16121489)
Supplement: Supplementary file 1 [file pharmaceutics-16-01489-s001.zip]

Archive with 48 entries (48 files):
- ! Supplementary Material.pdf
- MSZ Association Efficiency Calculations.xlsx
- MSZ_NS_1-66mgmL_pH4_01x400.tif
- MSZ_NS_1-66mgmL_pH4_02x2000.tif
- MSZ_NS_1-66mgmL_pH4_03x10000.tif
- MSZ_NS_1-66mgmL_pH4_04x30000.tif
- MSZ_NS_1-66mgmL_pH4_05x10000.tif
- MSZ_NS_1-66mgmL_pH4_06x2000.tif
- MSZ_NS_1-66mgmL_pH4_CS_ALG_01x400.tif
- MSZ_NS_1-66mgmL_pH4_CS_ALG_02_x2000.tif
- MSZ_NS_1-66mgmL_pH4_CS_ALG_03_x10000.tif
- MSZ_NS_1-66mgmL_pH4_CS_ALG_04_x30000.tif
- MSZ_NS_1-66mgmL_pH4_CS_ALG_05_x2000.tif
- MSZ_NS_1-66mgmL_pH4_CS_ALG_06_x10000.tif
- MSZ_NS_1-66mgmL_pH4_CS_ALG_07_x30000.tif
- MSZ_NS_1-66mgmL_pH4_CS_ALG_HP_01_x400.tif
- MSZ_NS_1-66mgmL_pH4_CS_ALG_HP_02_x2000.tif
- MSZ_NS_1-66mgmL_pH4_CS_ALG_HP_03_x10000.tif
- MSZ_NS_1-66mgmL_pH4_CS_ALG_HP_04x30000.tif
- MSZ_NS_1-66mgmL_pH4_CS_ALG_HP_05_x2000.tif
- MSZ_NS_1-66mgmL_pH4_CS_ALG_HP_06_x10000.tif
- MSZ_NS_1-66mgmL_pH6_01_x400.tif
- MSZ_NS_1-66mgmL_pH6_02_x400.tif
- MSZ_NS_1-66mgmL_pH6_03_x2000.tif
- MSZ_NS_1-66mgmL_pH6_04_x10000.tif
- MSZ_NS_1-66mgmL_pH6_05_x30000.tif
- MSZ_NS_1-66mgmL_pH6_CS_ALG_01_x400.tif
- MSZ_NS_1-66mgmL_pH6_CS_ALG_02_x2000.tif
- MSZ_NS_1-66mgmL_pH6_CS_ALG_03_x10000.tif
- MSZ_NS_1-66mgmL_pH6_CS_ALG_04_x30000.tif
- MSZ_NS_1-66mgmL_pH6_CS_ALG_05_x2000.tif
- MSZ_NS_1-66mgmL_pH6_CS_ALG_06_x10000.tif
- MSZ_NS_1-66mgmL_pH6_CS_ALG_07_x30000.tif
- MSZ_NS_1-66mgmL_pH6_CS_ALG_HP_01_x400.tif
- MSZ_NS_1-66mgmL_pH6_CS_ALG_HP_02_x400.tif
- MSZ_NS_1-66mgmL_pH6_CS_ALG_HP_03_x2000.tif
- MSZ_NS_1-66mgmL_pH6_CS_ALG_HP_04_10000.tif
- MSZ_NS_1-66mgmL_pH6_CS_ALG_HP_05_x30000.tif
- MSZ_NS_1-66mgmL_pH6_CS_ALG_HP_06_x30000.tif
- MSZ_NS_1-66mgmL_pH6_CS_ALG_HP_07_x2000.tif
- MSZ_NS_1-66mgmL_pH6_CS_ALG_HP_08_x10000.tif
- MSZ_NS_1-66mgmL_pH6_CS_ALG_HP_09_x30000.tif
- MSZ_PO_01_x400.tif
- MSZ_PO_02_x2000.tif
- MSZ_PO_03_x2000.tif
- MSZ_PO_04_x10000.tif
- MSZ_PO_05_x30000.tif
- UV_VIS MSZ MEthod Validation.xlsx
