# Supplementary material for: Tailoring Mesalazine Nanosuspension Using Chitosan Polyelectrolyte Complexes with Alginate and Alginate/Hydroxypropyl-Methylcellulose Phthalate
Source: Pharmaceutics. 2024 Nov 21;16(12):1489. doi: 10.3390/pharmaceutics16121489 (PMC11676705; doi:10.3390/pharmaceutics16121489)
Supplement: Supplementary file 1 [file pharmaceutics-16-01489-s001.zip › MSZ Association Efficiency Calculations.xlsx]

## Sheet: MSZ (nanosuspension) +CS-ALG-HP
Formulations	Absorbances	Averages	Calculated Concentration (ug/ml)	Dilution Factor (66,6)	Concentration mg/ml	AE %
2:8 pH 4	0.2152	0.219	10.6167	707.07	0.70707	57.4054
	0.2184								OBS: The general equation
	0.2234								y=0,024-0,0358
2:8 pH 6	0.211	0.2186	10.6	705.96	0.70596	57.4723			Dilution factor: 10ml/0,15ml= 66,6
	0.2369
	0.2079
8:2 pH 4	0.1935	0.192767	9.52361	634.273	0.634273	61.7908
	0.1717
	0.2131
8:2 pH 6	0.2952	0.3022	14.0833	937.95	0.93795	43.497
	0.2987
	0.3127
2:4:4 pH 4	0.2298	0.2261	10.9125	726.773	0.726773	56.2185
	0.2184
	0.2301
2:4:4 pH 6	0.2512	0.257567	12.2236	814.092	0.814092	50.9583
	0.2618
	0.2597
8:1:1 pH 4	0.2018	0.206367	10.0903	672.013	0.672013	59.5173
	0.2041
	0.2132
8:1:1 pH 6	0.3133	0.303467	14.1361	941.465	0.941465	43.2852
	0.308
	0.2891

## Sheet: Quantification MSZ sol.
MSZ Concentration (mg/ml)	pH	Absorbances	Averages	Calculated concentration (ug/ml)	Dilution Factor (33,3)	Concentration mg/ml
0.8	4	0.4481	0.449067	20.2028	672.753	0.672752	15.9059
		0.4499
		0.4492
0.8	6	0.3262	0.323233	14.9597	498.159	0.498159	37.7302
		0.322
		0.3215
			Dilution Factor:10ml/0,3ml= 33,3
			The general equation: y=0,024-0,0358

## Sheet: MSZ Solubility
Formulations	Absorbances	Averages	Calculated Concetration	Dilution Factor	Concentration mg/ml
MSZ + H2O	0.5293	0.5315	23.6375	787.129	0.787129
	0.5482
	0.517
MSZ pH 4	0.6551	0.6017	26.5625	884.531	0.884531
	0.5752
	0.5748
MSZ pH 6	0.6281	0.633433	27.8847	928.561	0.928561
	0.6111
	0.6611
			Dilution Factor:10ml/0,3ml= 33,3
			The general equation: y=0,024-0,0358

## Sheet: MSZ Quantification
Formulations 1,66mg/ml	Absorbances	Averages	Calculated Concentration (ug/ml)	Dilution Factor (33,3)	Concentration mg/ml	AE%
MSZ pH 4	0.9259	0.885	38.3667	1277.61	1.27761	23.0355	76.9645
	0.8494
	0.8905
MSZ pH 4 (24 h)	0.8951	0.912567	39.5153	1315.86	1.31586	20.7314	79.2686
	0.9186
	0.924
MSZ pH 6	0.7073	0.703233	30.7931	1025.41	1.02541	38.2284	61.7716
	0.7366
	0.6658
MSZ pH 6 (24 h)	0.622	0.686567	30.0986	1002.28	1.00228	39.6215	60.3785
	0.7191
	0.7186
			Dilution Factor :10ml/0,3ml= 33,3
			The general equation: y=0,024-0,0358
Formulations 5mg/ml	Absorbances	Averages	Calculated Concentration (µg/ml)	Dilution Factor (33,3)	Concentration mg/ml	AE %
MSZ pH4	0.6196	0.612933	27.0306	900.117	0.900118	81.9976
	0.5892
	0.63
MSZ pH6	0.8033	0.796333	34.6722	1154.59	1.15458	76.9083
	0.8185
	0.7672
MSZ pH 4 24H	0.373	0.3985	18.0958	602.591	0.602591	87.9482
	0.3758
	0.4467
MSZ pH 6 24H	0.7137	0.703667	30.8111	1026.01	1.02601	79.4798
	0.7127
	0.6846
Formulations 1,66mg/ml	Absorbances	Averages	Calculated Concentration (µg/ml)	Dilution Factor (33,3)	Concentration mg/ml	AE %
MSZ pH 4	0.8894	0.867267	37.6278	1253.01	1.253	24.5178
	0.87
	0.8424
MSZ pH 4 (24 h)	0.4092	0.423233	19.1264	636.909	0.636909	61.632
	0.4539
	0.4066
MSZ pH 4 (7 days)	0.3512	0.357067	16.3694	545.102	0.545103	67.1625
	0.3618
	0.3582
MSZ pH 4 (1 month)	0.4007	0.383167	17.4569	581.316	0.581316	64.9809
	0.3775
	0.3713
MSZ pH 6	0.5734	0.5861	25.9125	862.886	0.862886	48.0189
	0.5512
	0.6337
MSZ pH 6 (24 h)	0.636	0.634167	27.9153	929.579	0.929579	44.0013
	0.5689
	0.6976
MSZ pH 6 (7 days)	0.601	0.6204	27.3417	910.477	0.910478	45.152
	0.6781
	0.5821
MSZ pH 6 (1month)	0.6345	0.685733	30.0639	1001.13
	0.5843
	0.8384

## Sheet: MSZ solubilized + CS-ALG-HP
Formulations (CS-ALG-HP-MSZ 0,8mg-ml)	Absorbances	Averages	Calculated Concentration (ug/ml)	Dilution Factor (33,3)	Concentration mg/ml	AE%
2:8 pH4	0.365	0.3649	16.6958	555.971	0.555971	30.5036
	0.3645
	0.3652
2:8 pH6	0.3764	0.370567	16.9319	563.834	0.563834	29.5208
	0.3697
	0.3656
8:2 pH4	0.3745	0.364333	16.6722	555.185	0.555185	30.6019
	0.3529
	0.3656
8:2 pH6	0.3777	0.3771	17.2042	572.899	0.572899	28.3877
	0.3743
	0.3793
2:4:4 pH4	0.3697	0.3705	16.9292	563.741	0.563741	29.5323
	0.3621
	0.3797
2:4:4 pH6	0.3722	0.372833	17.0264	566.979	0.566979	29.1277
	0.3678
	0.3785
8:1:1 pH4	0.3877	0.373567	17.0569	567.996	0.567996	29.0005
	0.3704
	0.3626
8:1:1 pH6	0.3807	0.376733	17.1889	572.39	0.57239	28.4513
	0.368
	0.3815
