# Supplementary material for: Tailoring Mesalazine Nanosuspension Using Chitosan Polyelectrolyte Complexes with Alginate and Alginate/Hydroxypropyl-Methylcellulose Phthalate
Source: Pharmaceutics. 2024 Nov 21;16(12):1489. doi: 10.3390/pharmaceutics16121489 (PMC11676705; doi:10.3390/pharmaceutics16121489)
Supplement: Supplementary file 1 [file pharmaceutics-16-01489-s001.zip › UV_VIS MSZ MEthod Validation.xlsx]

## Sheet: Analytical curve
CONCENTRATION ( μg/ml)	ABSORBANCE	AVERAGE	STANDARD DESVIATION		CONCENTRATION ( μg/ml)	ABSORBANCE		Summary output
2	0.0352	0.0318333	0.00301054		2	0.031833
	0.0309				5	0.0962		Regression statistics
	0.0294				10	0.199067		multiple R	0.98554
5	0.0973	0.0962	0.00101489		15	0.3137		R Square	0.971289
	0.096				20	0.4164		Adjusted R squared	0.966503
	0.0953				24	0.502933		Standard error	0.0459865
10	0.1985	0.199067	0.000814453		27	0.5669		Observations	8
	0.2				30	0.7726
	0.1987							ANOVA
15	0.315	0.3137	0.00191572						df	SS	MS	F	Significance F
	0.3115							Regression	1	0.429248	0.429248	202.977	7.47724e-06
	0.3146							Residual	6	0.0126886	0.00211476
20	0.417	0.4164	0.000793725					Total	7	0.441936
	0.4155							µ
	0.4167								Coefficients	Standards error	t start	P-value	Lower 95%	Upper 95%	Lower 95,0%	Upper 95,0%
24	0.5004	0.502933	0.00283784					Intercept	-0.0358374	0.0323403	-1.10814	0.310236	-0.114971	0.0432964	-0.114971	0.0432964
	0.506				OBS: check ANOVA			CONCENTRATION (μg/ML)	0.0239574	0.00168157	14.247	7.47724e-06	0.0198427	0.028072	0.0198427	0.028072
	0.5024
27	0.5609	0.5669	0.00524309
	0.5692
	0.5706							Residuel results					probability results
30	0.7735	0.7726	0.000793725
	0.772							Observations	Predicted absorbance	residues	standards residues		Percentile	ABSORBANCE
	0.7723							1	0.0120774	0.0197556	0.464017		6.25	0.031833
								2	0.0839495	0.0122505	0.287737		18.75	0.0962
								3	0.203736	-0.00466945	-0.109675		31.25	0.199067
								4	0.323523	-0.00982337	-0.23073		43.75	0.3137
								5	0.44331	-0.0269103	-0.632064		56.25	0.4164
								6	0.53914	-0.0362068	-0.85042		68.75	0.502933
								7	0.611012	-0.044112	-1.03609		81.25	0.5669
								8	0.682884	0.0897158	2.10723		93.75	0.7726

## Sheet: ROBUSTNESS
1st measure	Average	Standard Desviation	DPR%	2nd measure (12hours)	Average	Standard Desviation	DPR%	3rd measure(24horas)	Average	Standard Desviation	DPR%
0.4496	0.449733	0.00140475	0.312353	0.4503	0.4482	0.00196723	0.438918	0.4468	0.4466	0.000264575	0.0592421
0.4512				0.4464				0.4467
0.4484				0.4479				0.4463

## Sheet: INTRADAY E INTERDAY PRECISION D
CONCENTRATION(μg/ML)	ABSORBANCE	AVERAGE	STANDARD DESVIATION	DPR%			CONCENTRATION(μg/ML)	ABSORBANCE	AVERAGE	STANDARD DESVIATION	DPR%
5	0.0998	0.0997333	0.00011547	0.115779			5	0.1004	0.0999667	0.000378594	0.37872
	0.0998							0.0997
	0.0996							0.0998
15	0.314	0.314167	0.000208167	0.0662599			15	0.3276	0.3264	0.00115326	0.353326
	0.3144							0.3263
	0.3141							0.3253
30	0.6454	0.645	0.0010583	0.164078			30	0.6359	0.6371	0.001253	0.196672
	0.6438							0.637
	0.6458							0.6384
			OBS: DPR until 5%

## Sheet: LOD - LOQ
CONCENTRATION(μg/ML)	ABSORBANCE	AVERAGE	STANDARD DESVIATION		CONCENTRATION(μg/ML)		AVERAGE ABSORBANCE		SAMPLE
0.5	0.0095	0.0087	0.00072111		0.5	0.01	0.0085	0.01	n1
	0.0085				1	0.018	0.0181	0.02	n2
	0.0081				1.5	0.028	0.0268	0.03	n3
1	0.018	0.0174333	0.000493288
	0.0171				A	STANDARD DESVIATION	LQ	0.269556
	0.0172				0.0185	0.0002	LD	0.0884702
1.5	0.028	0.027	0.000916515		0.0183
	0.0268				0.0181
	0.0262				B
2	0.0393	0.0386	0.000888819		0	0.000493288
	0.0389				0.0008
	0.0376				0.0009
2.5	0.0469	0.0484	0.00217945
	0.0474
	0.0509
CONCENTRATION(μg/ML)	ABSORBANCE
0.5	0.0095
1	0.018
1.5	0.028
CONCENTRATION(μg/ML)	ABSORBANCE
0.5	0.0085
1	0.0171
1.5	0.0268
CONCENTRATION(μg/ML)	ABSORBANCE
0.5	0.0081
1	0.0172
1.5	0.0262

## Sheet: ACCURACY
CONCENTRATION	ABSORBANCE	AVERAGE	STANDARD DESVIATION	%
5	0.0972	0.09602	0.0020584	100
	0.0955					OBS: Recommended by legislation 80-120%
	0.0985
	0.0959
	0.093
15	0.3138	0.30952	0.00373524	100
	0.3103
	0.3097
	0.3103
	0.3035
30	0.6447	0.63882	0.00468156	101
	0.6403
	0.6405
	0.6324
	0.6362
